# Supplementary material for: In vitro-transcribed antigen receptor mRNA nanocarriers for transient expression in circulating T cells in vivo
Source: Nat Commun. 2020 Nov 27;11:6080. doi: 10.1038/s41467-020-19486-2 (PMC7695830; doi:10.1038/s41467-020-19486-2)
Supplement: Supplementary file 4 — Source Data [file 41467_2020_19486_MOESM4_ESM.xlsx]

## Sheet: Figure 3a
		day 0	day 1	day 2	day 5	day 8	day 10
		0	1	0.35	0.13	0.02	0
		0	1	0.54	0.11	0	0
		0	1	0.34	0.1	0.05	0
		0	1	0.54	0.05	0.02	0.002
		0	1	0.43	0.12	0.01	0.0001
		0	1	0.33	0.15	0.02	0.003
		0	1	0.43	0.16	0.03	0.02
		0	1	0.23	0.06	0.03	0
		0	1	0.36	0.08	0.02	0.004

## Sheet: Figure 3c
day 0	day 1	day 2	day 3	day 5	day 8
0	74	78	47	27	1
0	82	63	57	37	0
0	61	63	48	28	3
0	67	89	68	43	2
0	84	88	48	24	1
0	52	68	58	35	0
0	69	89	68	37	0
0	77	63	56	16	1
0	64	74	55	12	0

## Sheet: Figure 3d
		0	20	40	60	80	100	120	140	160	180	200	220	240	260	280	300	320	340	360	380	400	420	440	460	480	500	520	540	560	580	600	620	640	660	680	700	720	740	760	780	800	820	840	860	880	900	920	940
untreated control		15	15	15	16	17	18	18	19	20	21	21	22	23	25	26	26	27	27	28	28	29	30	31	31	32	33	34	34	35	36	37	38	37	38	38	39	39	40	41	43	43	44	43	45	45	46	47	46
SD		2	2	1	1	2	3	3	3	2	4	5	5	6	4	3	4	4	5	4	6	6	6	6	7	7	8	8	6	6	7	6	7	7	7	7	8	8	8	8	9	8	8	8	8	9	9	6	5
Retrovirus CAR		15	15	16	16	16	17	18	19	19	19	19	20	20	21	20	22	21	22	22	23	22	23	23	22	22	23	23	24	24	25	25	26	27	27	28	27	26	26	27	27	28	27	28	28	29	29	28	27
SD		4	4	3	3	2	3	3	3	3	3	4	4	4	3	3	3	3	5	5	5	5	6	6	6	6	4	6	4	4	5	5	6	6	5	5	5	5	4	4	6	6	5	6	6	7	7	7	6
Nanoparticle CAR		15	14	15	16	15	16	16	17	17	18	17	18	17	18	19	18	19	20	21	22	22	24	25	25	26	25	26	27	27	28	28	29	28	29	30	29	29	28	28	29	28	29	29	30	28	28	29	30
SD		5	3	4	5	4	3	4	3	4	5	6	5	6	6	7	7	6	7	7	7	8	8	8	8	7	8	9	8	9	8	9	8	9	8	7	7	7	5	5	6	7	7	6	7	7	8	8	6
[truncated: 42 more columns]

## Sheet: Figure 3e
IL2 retro control	IL2 retrovirus	IL2 nano	TNF alpha retro control	TNFalpha retrovirus	TNFalpha nano	IFNgamm retro control	IFNgamma retovirus	IFNgamma nano
320	1276	1745	215	1948	2273	123	1123	939
212	1543	1223	216	2124	1833	327	634	1022
112	865	1322	312	1954	2887	147	944	2111
143	938	753	115	1683	2172	177	1211	1938
177	738	538	166	2944	2636	163	994	775
164	1745	956	377	1785	1534	216	1228	457
235	1433	1388	468	2096	1956	178	1002	653
352	1743	1854	231	1411	2378	188	1008	999
167	1163	1434	431	1833	2221	287	943	1023
223	969	1127	224	1759	2121	267	1020	1172
177	1094	1732	176	2033	1987	263	1288	912

## Sheet: Figure 3f
day 0	day 1	day 2	day 3	day 5	day 8
0	1	0.98	0.5	0.16	0.06
0	1	0.86	0.75	0.35	0.08
0	1	0.84	0.67	0.25	0.1
0	1	0.83	0.46	0.13	0.05
0	1	0.75	0.56	0.16	0.03
0	1	0.89	0.76	0.43	0.02
0	1	0.83	0.56	0.2	0.04
0	1	0.79	0.35	0.12	0.1
0	1	0.8	0.65	0.17	0.07

## Sheet: Figure 3h
day 0	day 1	day 2	day 5	day 8	day 10
0	93.2	92.2	72.9	39.1	20.2
0	93.4	93.5	82.1	40.8	27.8
0	91.7	92.8	76.8	37.9	29
0	82.6	85.8	71.7	29.9	9.4
0	82.7	86.5	72.1	20.4	11.2
0	83.8	84	72.7	22.7	11.9
0	86.3	91	74.6	22.1	15.5
0	84.9	88.9	78.9	28.5	15.3
0	85.1	90	76.5	19.7	6.98

## Sheet: Figure 3i
		0	20	40	60	80	100	120	140	160	180	200	220	240	260	280	300	320	340	360	380	400	420	440	460	480	500	520	540	560	580	600	620	640	660	680	700	720	740	760	780	800	820	840	860	880	900	920	940
untreated control		18	18	19	19	20	20	20	21	22	21	21	21	24	23	24	23	23	22	23	24	24	24	25	25	24	26	26	26	27	27	26	28	28	28	29	29	30	31	31	31	31	31	32	32	32	33	33	32
SD		2	2	2	2	3	3	2	3	1	1	2	2	3	3	2	2	2	3	3	4	4	3	4	3	5	4	4	4	5	5	4	5	5	5	4	4	4	6	6	7	6	6	7	7	6	6	7	6
Retrovirus CAR		18	18	18	20	20	20	19	18	18	19	18	18	19	20	19	18	18	19	19	20	20	20	19	18	18	18	17	17	17	17	18	17	18	18	18	19	18	17	17	16	16	16	16	16	17	16	16	15
SD		1	1	1	2	2	3	2	2	3	2	2	2	3	3	3	4	3	2	2	3	3	3	4	3	3	3	4	4	3	3	4	3	3	3	4	3	2	2	3	3	3	2	2	3	3	3	3	2
Nanoparticle CAR		19	19	18	17	17	18	18	18	19	18	19	20	20	20	19	19	19	18	18	19	19	19	19	18	18	18	19	19	18	18	19	18	18	17	17	17	17	17	18	18	17	18	18	18	17	17	17	16
SD		2	2	2	2	1	3	3	3	2	2	2	3	2	2	2	2	3	3	3	3	2	3	3	3	3	2	3	3	4	3	3	3	3	2	3	3	4	3	3	4	4	4	3	4	4	4	4	4
[truncated: 42 more columns]

## Sheet: Figure 3j
IL2 control TCR	IL2retrovirus	IL2 nano	TNF alpha control TCR	TNFalpha lentivirus	TNFalpha nano	IFN gamma control TCR	IFNgamma retrovirus	IFNgamma nano
143	895	1045	434	1234	1143	163	633	734
165	777	838	236	1053	1543	111	623	865
222	992	889	323	1203	1352	64	367	955
87	900	689	211	1532	1229	37	275	546
84	590	956	187	930	632	95	478	652
79	693	689	175	966	1633	86	596	368
48	838	983	211	1016	921	99	754	634
68	648	832	164	1229	1010	55	589	357
237	932	588	311	1432	1192	86	986	457
124	798	864	231	1329	1291	55	638	688
226	837	767	322	1429	952	69	854	854

## Sheet: Figure 4c
Days	untreated control	untransduced T cells	1928z CAR T cells	control NPs	Ex vivo engineered 1928z CAR + control NPs	1928z NPs
21	1
25	1
24	1
26	1
27	1
21	1
22	1
23	1
25	1
24	1
45			1
62			1
80			0
80			0
80			0
59			1
80			0
80			0
80			0
58			1
24				1
27				1
28				1
21				1
26				1
27				1
27				1
28				1
25				1
24				1
80						0
80						0
80						0
80						0
80						0
80						0
73						1
63						1
64						1
80						0
24		1
27		1
31		1
29		1
26		1
27		1
28		1
27		1
26		1
27		1
53					1
39					1
37					1
80					0
80					0
80					0
80					0
80					0
80					0
80					0

## Sheet: Figure 4e
	1	2	3	4	5	6	7	8	9	10
0:00:00	0	0	0	0	0	0	0	0	0	0
2:00:00	15	9.1	11.7	5.7	19	11	4.3	7.7	12	8.2
7:00:00	0.09	0.02	0.24	0.5	0.4	1	1.3	1.1	1.5	0.4
9:00:00	11.1	16.2	6.5	14.2	6.2	17.3	12.4	16.2	7.3	11.2
14:00:00	0.07	0.6	1.2	0.6	0.9	1.6	1.9	0.4	0.02	0.6
16:00:00	6.3	5.5	9.1	12.2	11.1	13.1	7.3	6.3	16.3	14.2
21:00:00	0.5	0.1	0.05	0.1	0.5	0.04	0.5	0.06	0.6	1.3
23:00:00	7.4	8.3	5.3	15	16.2	15.2	13.3	7.3	9.9	15.2
28:00:00	0	0.3	0.2	0.6	1.2	0.3	0.002	0.03	0	0.3
30:00:00	5	6.3	16.2	6.2	9.5	10.1	5.3	6.2	12.1	16.2
35:00:00		0.4	0	0.05	0.2	0.03	0.5	0.5	0.3	0
37:00:00			6.3	7.8	12.1	8.4	9.3	8.4	10.2	15.7

[truncated: 13 more sheets: Figure 5b, Figure 5c, Figure 6b, Figure 7f, Figure 7h, Figure 8c, Figure 8e, Figure 9b, Figure 9c, Figure 9d, Figure 10d, Supplementary Figure 1b, Supplementary Figure 2b]
